# Supplementary material for: From Research to Education: When Natural Teeth Are the Only Reference—Student Perceptions of PolyJet™ 3D-Printed Teeth in Endodontic Training
Source: Dent J (Basel). 2026 Jun 5;14(6):346. doi: 10.3390/dj14060346 (PMC13297898; doi:10.3390/dj14060346)
Supplement: Supplementary file 1 [file dentistry-14-00346-s001.zip]

Archive with 1 entries (1 files):
- dentistry-4350995-supplementary.pdf
